# Supplementary material for: What Do We Know About Rural Mobile Health Clinics? A Scoping Review
Source: Int J Environ Res Public Health. 2026 Apr 25;23(5):558. doi: 10.3390/ijerph23050558 (PMC13207173; doi:10.3390/ijerph23050558)
Supplement: Supplementary file 1 [file ijerph-23-00558-s001.zip]

Archive with 2 entries (2 files):
- ijerph-4099110 Table S1.pdf
- ijerph-4099110 Table S2.pdf
